# Supplementary material for: Predictive Molecular Biomarkers of Bladder Cancer Identified by Next-Generation Sequencing—Preliminary Data
Source: J Clin Med. 2024 Dec 17;13(24):7701. doi: 10.3390/jcm13247701 (PMC11677048; doi:10.3390/jcm13247701)
Supplement: Supplementary file 1 [file jcm-13-07701-s001.zip]

Archive with 1 entries (1 files):
- jcm-3330435-supplementary.xlsx
