# Supplementary material for: Predictive Molecular Biomarkers of Bladder Cancer Identified by Next-Generation Sequencing—Preliminary Data
Source: J Clin Med. 2024 Dec 17;13(24):7701. doi: 10.3390/jcm13247701 (PMC11677048; doi:10.3390/jcm13247701)
Supplement: Supplementary file 1 [file jcm-13-07701-s001.zip › jcm-3330435-supplementary.xlsx]

## Sheet: Variant classification
Gen	Variant		Incidence in the studied group N (%)	Variant classification according to ClinVar	Variant VARSOME - ACMG Classification Version: 11.2.7	Recommended clinical interpretation
AKT1	c.49G>A	p.Glu17Lys	2 (4%)	Conflict of interpretations: Pathogenic/ VUS	Pathogenic	Pathogenic
APC	c.4744G>C	p.Ala1582Pro	2 (4%)	Lack. Similar variant was reported: c.4744G>A (Ala1582Thr); VUS - rs1765757243.	VUS	VUS
ATM	c.8155C>T	p.Arg2719Cys	1 (2%)	VUS	VUS	VUS
BRAF	c.1397G>A	p.Gly466Glu	1 (2%)	Likely pathogenic	Pathogenic	Pathogenic
	c.1742A>G	p.Asn581Ser	1 (2%)	Likely pathogenic	Pathogenic	Pathogenic
CDKN2A	c.172C>T	p.Arg58Ter	1 (2%)	Pathogenic	Pathogenic	Pathogenic
	c.323A>C	p.Asp108Ala	1 (2%)	Lack	Likely pathogenic	Likely pathogenic
CSF1R	c.890-1G>A	p.?	1 (2%)	Lack	Pathogenic	pathogenic
EGFR	c.1754A>C	p.Tyr585Ser	1 (2%)	Lack. Similar variant was reported c.1754A>G; pathogenicity not described rs1785912154	VUS	VUS
ERBB4	c.2821C>T	p.Gln941Ter	1 (2%)	Lack	Pathogenic	Pathogenic
FBXW7	c.1513C>G	p.Arg505Gly	1 (2%)	Likely pathogenic	Pathogenic	Pathogenic
	c.1394G>A	p.Arg465His	1 (2%)	Likely pathogenic	Pathogenic	Pathogenic
	c.1435C>G	p.Arg479Gly	1 (2%)	Likely pathogenic	Likely pathogenic	Likely pathogenic
FGFR1	c.541+9G>C	p.?	1 (2%)	Pathogenicity not described - rs754351752	VUS	VUS
FGFR3	c.742C>T	p.Arg248Cys	1 (2%)	Pathogenic	pathogenic	Pathogenic
	c.746C>G	p.Ser249Cys	16 (32%)	Pathogenic	Pathogenic	Pathogenic
	c.1107_1108delGGinsCT	p.[Ala369=;Gly370Cys]	1 (2%)	Lack	likely pathogenic	Likely pathogenic
	c.1108G>T	p.Gly370Cys	1 (2%)	Pathogenic	Pathogenic	Pathogenic
	c.1118A>G	p.Tyr373Cys	3 (6%)	Pathogenic	Pathogenic	Pathogenic
	c.1172C>A	p.Ala391Glu	1 (2%)	Pathogenic	Pathogenic	Pathogenic
HRAS	c.37G>C	p.Gly13Arg	1 (2%)	Pathogenic	Pathogenic	Pathogenic
	c.181C>A	p.Gln61Lys	1 (2%)	Conflict of interpretations: pathogenic/likely pathogenic	Pathogenic	Pathogenic
KDR	c.824G>A	p.Arg275Gln	1 (2%)	Pathogenicity not described - rs764358120	VUS	VUS
KRAS	c.35G>T	p.Gly12Val	1 (2%)	Pathogenic	Pathogenic	Pathogenic
	c.35G>A	p.Gly12Asp	1 (2%)	Pathogenic	Pathogenic	Pathogenic
NOTCH1	c.7400C>T	p.Ser2467Leu	1 (2%)	Conflict of interpretations: VUS/likely benign	benign	VUS
NRAS	c.34G>C	p.Gly12Arg	1 (2%)	Pathogenic	Pathogenic
	c.182A>G	p.Gln61Arg	1 (2%)	Pathogenic	Pathogenic	Pathogenic
PIK3CA	c.1046G>A	p.Arg349Gln	1 (2%)	Lack	Pathogenic	Pathogenic
	c.1624G>C	p.Glu542Gln	4 (8%)	Pathogenic	Pathogenic	Pathogenic
	c.1633G>A	p.Glu545Lys	6 (12%)	Conflict of interpretations: pathogenic/likely pathogenic	Pathogenic	Pathogenic
	c.3140A>G	p.His1047Arg	4 (8%)	Pathogenic	Pathogenic	Pathogenic
PTEN	c.-1C>G	p.?	1 (2%)	Lack. Similar variant was reported: c-1C>T ; VUS - rs770965327	VUS	VUS
	c.733C>T	p.Gln245Ter	1 (2%)	Pathogenic	Pathogenic	Pathogenic
PTPN11	c.1520C>A	p.Thr507Lys	1 (2%)	Reported as: pathogenic/likely patchogenic	Pathogenic	Pathogenic
RB1	c.1645C>T	p.His549Tyr	1 (2%)	Lack. Similar 2 variant were reported in the same position: c.1645C>G (p.His549Asp) and c.1645C>A (p.His549Asn); both reported as VUS - rs1050717570	VUS	VUS
RET	c.2309G>T	p.Arg770Leu	1 (2%)	Lack. Similar 2 variant were reported in the same position: c.2309G>C (p.Arg770Pro) oraz c.2309G>A (p.Arg770Gln); both reported as VUS - rs377767414	VUS	VUS
TP53	c.310C>T	p.Gln104Ter	1 (2%)	Pathogenic	Pathogenic	Pathogenic
	c.517G>A	p.Val173Met	2 (4%)	Pathogenic	Pathogenic	Pathogenic
	c.535C>T	p.His179Tyr	1 (2%)	Reported as pathogenic/likely pathogenic	Pathogenic	Pathogenic
	c.637C>T	p.Arg213Ter	2 (4%)	Pathogenic	Pathogenic	Pathogenic
	c.644G>T	p.Ser215Ile	1 (2%)	Pathogenic	Pathogenic	Pathogenic
	c.722C>T	p.Ser241Phe	1 (2%)	Likely pathogenic	Likely pathogenic	Likely pathogenic
	c.838A>G	p.Arg280Gly	1 (2%)	Conflict of interpretations: likely pathogenic/VUS	Pathogenic	Likely pathogenic
	c.839G>C	p.Arg280Thr	2 (4%)	VUS	Pathogenic	Likely pathogenic
VHL	c.416C>G	p.Ser139Cys	1 (2%)	VUS	Likely pathogenic	VUS
